# Supplementary material for: Controlled Morphological Bending of 3D-FEBID Structures via Electron Beam Curing
Source: Nanomaterials (Basel). 2022 Nov 29;12(23):4246. doi: 10.3390/nano12234246 (PMC9737864; doi:10.3390/nano12234246)
Supplement: Supplementary file 1 [file nanomaterials-12-04246-s001.zip]

Archive with 1 entries (1 files):
- nanomaterials-2046028-supplementary.pdf
